# Supplementary material for: Thyroid V40 as a potential early predictor of hypothyroidism following hypofractionated locoregional breast radiotherapy
Source: PLoS One. 2026 Jun 18;21(6):e0351856. doi: 10.1371/journal.pone.0351856 (PMC13278451; doi:10.1371/journal.pone.0351856)
Supplement: S1 Data — (XLSX) [file pone.0351856.s001.xlsx]

## Sheet: Sheet1
Side	T	N	Stage	Grade	LVI 0=-ve 1=+ve	ER 0=-ve 1=+ve	PR 0=-ve 1=+ve	HER2 0=-ve 1=+ve	Type of surgery	Radiation dose prescribed	Fields & energy 1=Ant-6MV 2=Ant-15MV 3=Ant+Post-6MV 4=Ant+Post-15MV	Thyroid volume in cm3	Thyroid Mean	Thyroid Max	Thyroid Min	Thyroid V5	Thyroid V10	Thyroid V15	Thyroid V20	Thyroid V25	Thyroid V30	Thyroid V35	Thyroid V40	Ipsilateral Thyroid lobe volume in cm3	Ipsilateral Thyroid Mean	Ipsilateral Thyroid Max	Ipsilateral Thyroid Min	Ipsilateral Thyroid V5	Ipsilateral Thyroid V10	Ipsilateral Thyroid V15	Ipsilateral Thyroid V20	Ipsilateral Thyroid V25	Ipsilateral Thyroid V30	Ipsilateral Thyroid V35	Ipsilateral Thyroid V40	Supraclavicular Min	Supraclavicular Max	Supraclavicular Mean	Supraclavicular 95%	Supraclavicular 90%	Pre TSH	Pre FT3	Pre FT4	Post TSH	Post FT3	Post FT4
left	2	2	IIIA	3	1	1	1	1	MRM	40	4	12.93	12	40.62	0.77	40.8	38.26	35.89	32.46	25.89	17.31	8.1	0.29	3.993	28.77	40.62	5.873	100	98.2	94.1	87.83	73.82	48.6	21.56	0.7	4.494	42.042	34.48	56.56	66	1.516	2.8	0.9	2.117	2.8	0.91
left	2	2	IIIA	2	1	1	1	1	SSM	40	4	33.59	12.67	39.27	0.963	49.07	39.91	33.77	29.18	24.89	19.95	11.6	0	14.14	19.93	39.14	1.446	76.32	64.97	55.62	49.2	43.35	36.03	21.92	0	4.326	39	27.475	13.92	55.27	0.71	2.66	1.43	0.83	2.71	1.5
left	2	3	IIIC	3	1	1	1	0	SSM	40	2	19.1	12.28	41.31	0.725	39.64	36.23	33.77	31.11	28.54	22.05	12.57	1.23	5.48	32.07	41.31	4.255	99.78	97.12	95.34	92.75	89.07	72.49	40.7	3.88	17.977	42.61	38.593	72.34	83.41	0.914	3.5	1.03	0.99	3.4	1.01
left	1	1	IIA	3	0	1	0	0	MRM	40	4	10.83	17.77	41.1	1.032	51.66	50.66	50.04	47.4	43.23	38.26	25.64	5.83	4.69	33.19	41.07	11.904	100	100	99.08	94.09	85.37	74.99	50.09	11.17	2.41	41.544	23.646	22.95	33.44	0.783	2.1	0.89	0.72	3.22	1.21
left	3	1	IIIA	2	0	1	1	0	MRM	40	4	20.763	10.657	38.97	0.7	40.6	36	32.68	27.47	21.05	12.88	4.2	0	6.891	24.166	38.8	1.743	93.95	88.1	82.65	71.31	54.75	33.14	9.27	0	14.992	40.2	34.574	25.61	51.02	1.1	3.2	1.06	1.14	3.13	1.17
left	1	1	IIA	3	0	1	1	0	BCS	40	2	11.808	20.789	42.063	1.377	57.47	55.88	54.93	53.89	51.75	47.1	36.78	11.1	4.98	35.976	41.975	13.674	100	100	99.74	98.46	95.41	87.57	69.5	19.83	3.545	42.523	33.287	46.52	57.72	1.896	2.8	1.21	7.285	2.9	1.17
left	2	2	IIIA	2	0	1	1	1	BCS	40	2	14.436	15	40.82	0.645	50.5	46.05	44.57	41.14	35.03	26.12	14.24	0.69	6.408	27.492	40.623	1.061	93.53	88.2	86.16	80.73	69.08	52.02	27.9	1.03	16.915	42.461	37.959	65.55	78.6	1.86	3.12	1.21	1.567	2.8	1.11
left	1	1	IIA	2	0	1	1	0	BCS	40	1	18.711	17.183	41.177	1.112	49.11	46.93	45.63	44.85	43.82	37.77	25.87	6.16	7.542	35.393	41.177	11.359	100	100	99.72	99.32	98.1	87.51	59.98	13.84	29.814	41.238	38.211	62.11	85.16	1.06	3.2	1.02	0.595	2.8	0.9
left	1	2	IIIA	3	1	0	0	1	MRM	40	2	33.008	16.27	40.815	0.925	47.74	46.32	44.62	42.82	39.14	33.24	23.99	4.25	14.156	32.848	40.747	4.53	99.93	98.92	95.98	92.38	85.32	72.52	51.96	9.1	19.566	41.1	38.56	75.71	86.89	0.493	3.1	0.97	0.437	3.1	0.91
left	3	3	IIIA	3	1	1	1	1	MRM	40	2	31.75	14.233	41.246	0.635	46.05	43.74	41.4	38.51	32.63	25.29	15.99	2.87	12.82	29.909	41.213	2.126	98.67	96.15	91.86	86.58	74.47	57.54	35.99	6.17	8.941	41.662	36.434	45.05	71.5	0.48	4.38	1.62	0.99	2.65	1.55
left	4	2	IIIB	2	1	1	1	1	MRM	40	2	42.74	27.325	42.041	0.581	74.87	70.89	69.37	68.25	67.07	66.05	60.84	24.92	27.664	37.626	41.994	2.048	99.11	98.18	97.33	96.69	95.75	95	88.59	36.19	16.46	42.18	36.169	33.35	63.89	0.41	3.31	1.51	5.1	2.8	1.01
right	2	1	IIB	2	1	1	0	0	BCS	40	2	20.848	22.859	41.14	1.616	71.28	62.31	56.8	53.18	50.12	47.77	45.25	20.51	8.176	37.594	41.08	1.76	98.59	97.11	96.17	94.79	93.61	92.48	90.42	46.72	29.72	41.393	38.512	63.66	90.33	0.66	2.77	1.21	1.016	2.6	0.91
left	1	1	IIA	2	0	0	0	1	MRM	40	2	8.994	19.98	41.213	0.947	60.33	55.48	52.73	49.56	46.06	41.77	35.14	8.76	3.058	36.462	41.132	5.005	100	97.91	96.76	95.23	93.23	90.42	83.57	20.77	27.217	41.784	39.279	81.24	92.65	1.961	2.6	1.5	2.112	3.5	1.28
right	3	3	IIIC	2	1	0	0	1	MRM	40	4	11.811	18.773	40.528	0.986	58.37	58.02	56.19	52.6	45.72	36.48	22.17	0.39	5.871	31.195	40.528	7.535	100	99.64	96.66	91.21	80.42	64.39	38.45	0.49	18.731	41.436	37.369	46.56	79.5	3.575	1.53	2.3	3.15	2.5	1.44
left	2	1	IIB	3	0	1	1	0	MRM	40	2	5.052	15.98	40.555	1.307	48.56	47.94	47.39	45.47	39.84	29.67	15.26	0.46	1.97	31.546	40.2	13.954	100	100	99.54	96.65	86.57	64.77	31.62	0.18	11.959	42.376	36.8	55.18	71.13	3.9	3	0.93	8.09	3.1	0.94
right	3	3	IIIC	2	0	0	0	1	MRM	40	2	20.616	21.208	41.63	0.489	61.76	57.38	54.02	51.6	49.72	47.46	41.7	16.7	10.99	33.868	41.63	2.2	96.95	93.75	89.68	86.36	83.73	80.12	71.38	28.62	9	41.716	36.71	59.31	79.12	0.605	2.57	1.03	2.123	3.1	0.97
right	3	1	IIB	2	0	0	0	0	BCS	40	1	11.838	18.102	41.214	1.315	51.92	49.37	48.61	47.3	45.25	40.86	28.87	4.26	5.076	34.924	41.15	11.915	100	100	99.7	97.71	93.88	85.49	61.29	7.63	11.297	41.98	37.277	50.25	76.23	1.758	2.42	1.11	2.06	2.28	1.2
right	2	1	IIB	3	0	0	0	0	BCS	40	1	5.946	21.33	41.785	1.136	61.85	53.94	51.27	49.6	48.67	47.81	47.09	18.8	2.382	39.417	41.785	34.189	100	100	100	100	100	100	99.24	40.49	25.894	42.808	38.895	68.45	86.26	0.75	2.93	1.32	1.377	3.1	1.36
right	2	1	IIB	2	1	1	1	0	SSM	40	2	20.601	18.032	41.365	0.851	54.9	51.55	49.61	47.17	43.37	36.73	25.71	6.01	10.896	34.084	41.408	12.643	100	100	99.87	97.52	89.93	76.42	54.15	13.41	15.704	41.496	37.591	67.49	81.71	3.92	3	1.01	9.207	2.8	0.74
left	2	2	IIIA	2	1	1	1	0	MRM	40	2	13.266	22.663	41.899	1.119	74.17	64.29	59.95	55.33	50.68	45.46	38.68	18.74	4.935	37.395	41.899	15.223	100	100	100	97.04	93.74	89.04	81.7	43.81	32.79	42.164	39.29	76.45	96.33	1.2	3.1	1.6	0.89	2.56	1.12
right	2	1	IIB	2	1	0	0	1	MRM	40	2	4.842	23.906	41.464	1.43	63.18	59.73	59.73	59.73	59.73	58.98	51.55	13.36	2.373	38.118	41.464	27.079	100	100	100	100	100	99.16	88.33	22.04	31.078	41.908	39.369	76.73	91.55	2.62	2.74	1.15	6.2	1.7	1.06
left	2	2	IIIA	2	1	0	0	0	MRM	40	2	4.35	24.469	41.903	1.568	72.1	68.39	67.29	64.61	60.55	54.32	41.11	11.2	2.586	34.693	41.903	13.494	100	100	99.54	96.37	90.8	81.17	61.77	15.43	16.604	42.211	37.813	62.14	77.18	3.89	2.1	1.05	2	2.81	1.09
left	2	1	IIA	2	0	1	1	0	BCS	40	2	17.457	17.201	40.862	0.795	52.86	50.38	48.93	46.57	41.53	33.55	22.23	1.65	6.921	33.456	40.613	13.451	100	100	99.8	98.64	90.8	74.71	49	2.85	22.032	41.353	38.393	71.01	85.34	1.259	3.1	1.08	0.56	4.4	1.84
left	2	3	IIIC	3	1	1	1	0	MRM	40	2	18.615	16.143	42.362	0.442	46.48	44.28	42.16	40.63	38.61	35.04	25.98	9.78	7.743	29.661	42.304	1.113	86.82	83.5	80	77.61	74.66	69.48	53.68	19.28	13.585	42.569	35.789	48.4	63.2	3.288	3.2	1.17	3.15	3	1.1
right	2	0	IIA	2	0	1	1	0	MRM	40	2	18.44	20.342	41.834	0.87	64.63	61.65	59.05	55.23	49.28	40.92	27.41	5.61	9.774	32.695	41.779	5.247	100	99.37	97.55	93.66	85.35	71.36	47.37	9.15	16.935	41.693	33.161	18.75	33.72	3.87	2.7	1.13	2.255	2.9	1.16
left	4	1	IIIB	2	0	1	1	1	MRM	40	2	14.808	18.441	42.373	0.901	48.71	46.31	45.35	44.76	44.08	43.06	38.7	17.73	5.664	38.625	42.373	21.474	100	100	100	100	99.31	97.72	88.87	41.72	29.046	41.91	38.561	65.03	86.44	1.201	3.2	1.05	1.33	3.1	0.93
right	2	3	IIIC	3	1	0	0	1	BCS	40	1	15.702	23.14	42.7	1.652	63.15	58.2	56.52	55.4	54.2	52	47.5	29.08	8.244	36.785	42.7	2.448	98.8	96.4	94.6	92.93	91.11	87.63	80.53	49.68	34	42.144	39.07	76.97	98.88	1.584	3.4	1.32	0.65	4.2	1.37
right	3	1	IIIA	2	0	1	1	0	MRM	40	2	15.507	16.47	40.061	0.795	58.98	54.47	49.54	43.72	36.16	26.63	14.72	0.08	8.364	26.816	40.052	1.506	95.68	91.34	84.9	76.72	63.56	46.57	25.3	0.1	29.082	40.942	38.746	75.2	92.06	0.561	3.4	1.06	1.475	2.4	1.2
right	3	1	IIB	2	0	0	0	0	MRM	40	2	37.692	29.309	40.122	4.171	99.78	97.62	92.42	83.63	71.92	56.6	32.96	0.12	23.601	20.561	40.201	0.513	70.22	67.41	62.92	56.56	48.52	38.25	22.36	0.13	30.467	40.583	37.848	53.53	83.12	0.704	3	1.53	2.114	3.3	1.28
right	1	1	IIA	2	1	1	1	0	BCS	40	1	12.018	19.291	42.272	1.274	51.12	50.58	50	49.18	47.27	43.05	33.97	17.44	5.187	36.713	42.424	15.69	100	100	100	99.17	96.4	88.8	70.2	35.52	20.902	42.2	39.273	83.97	94.16	1.47	3.4	1.06	1.598	3.5	1.15
left	1	1	IIA	1	0	1	1	0	MRM	40	2	12.57	17.241	41.21	1.048	55.61	52.1	49.47	46.77	42.02	33.37	19.86	1.8	5.094	32.915	41.21	14.197	100	100	99.91	98.12	90.7	72.81	42.76	3.42	9.03	41.813	35.571	50.9	66.37	1.485	3.2	1.08	2.2	2.4	1.2
right	2	1	IIB	2	0	1	1	0	MRM	40	1	8.031	19.713	40.855	1.427	60.52	60.22	59.56	55.32	48.25	37.82	25.86	2	4.038	31.738	40.716	12.81	100	100	99.52	93.56	82.48	63.87	42.81	2.84	34.012	42.193	39.37	83.97	99.8	0.781	3.2	1.34	2.115	2.82	0.95
right	1	1	IIA	2	0	1	1	0	BCS	40	4	17.952	17.753	41.782	0.782	55.56	51.16	47.72	44.58	41.4	36.61	27.26	7.87	7.716	32.744	41.606	2.929	98.24	95.17	91.32	87.88	84	76.07	57.17	15.31	31.97	42.295	39.893	89.76	97.25	3.5	3.15	1.22	3.7	3.03	1.11
right	2	2	IIIA	2	1	1	1	0	SSM	40	2	8.985	18.574	39.843	1.25	57.55	55.68	53.77	51.38	46.88	37.79	22.23	0	3.741	33.714	39.721	18.272	100	100	100	99.84	96.14	80.43	46.16	0	20.6	41.18	38.83	81.1	90.2	1.08	3.1	1.21	1.354	3.1	1.12
right	2	1	IIB	2	1	1	1	0	MRM	40	2	7.953	22.686	41.018	1.429	61	60.4	60.05	59.37	58.03	55.06	42.46	7.1	4.05	36.12	40.892	15.294	100	100	100	99.11	96.58	92.47	73.11	11.17	12.312	41.32	37.383	64.67	76.68	3.503	2.5	0.95	3.606	2.32	0.9
right	3	1	IIIA	2	0	1	0	0	MRM	40	2	6.112	21.957	41.416	0.996	64.05	60.86	58.86	56.94	55.32	51.76	38.51	5.31	2.77	36.8	41.416	26.731	100	100	100	100	100	97.45	75.7	11.1	25.11	42.1	37.6	50.7	72.2	0.69	3.5	1.2	5.56	2.9	0.98
right	3	1	IIIA	2	1	1	1	0	MRM	40	2	10.202	20.814	40.31	0.97	55.73	54.95	54.63	54.27	53.5	51.5	42.65	0.88	4.444	37.261	40.151	24.558	100	100	100	100	99.84	98.21	85.58	0.9	31.51	41.2	39.6	91.73	98.95	1.99	3.6	1.33	2.1	3.2	1.22
left	2	2	IIIA	2	1	1	1	0	MRM	40	4	31.744	14.267	41.776	1.022	43.49	37.7	35.33	33.22	31.28	28.21	24.27	7.62	6.934	38.378	41.68	23.84	100	100	100	100	99.93	98.48	91.02	30.1	31.676	42.238	39.943	89.77	97.9	1.007	3.1	1.38	0.99	3.2	1.31
left	3	3	IIIC	2	1	1	1	1	MRM	40	4	12.468	10.831	40.856	0.636	45.1	31.7	26.88	23.04	19.11	14.58	9.15	1.03	6.816	18.018	40.856	1.044	70.77	55.91	49.43	44.17	38.31	30.22	19.4	2.45	3.492	41.673	35.945	70.92	79.06	0.6	3.6	1.4	0.77	3.3	1.4
right	3	3	IIIC	3	1	1	1	0	MRM	40	2	17.34	32.842	41.79	0.817	54.37	52.43	50.59	48.58	45.61	38.58	26.42	5.48	8.034	32.842	41.79	2.404	98.72	96.74	94.43	91.59	87.29	75.59	51.99	10.18	19.15	52.789	45.877	51.7	67.45	1.247	2.6	1.5	1.32	2.7	1.3
right	2	1	IIB	2	1	1	1	0	MRM	40	2	14.072	18.43	39.792	0.99	57.93	52.76	50.37	48.13	45.51	39.46	25.51	0	6.348	31.65	39.766	2.212	96.6	91.81	90	87.87	85	75.77	50.54	0	19.962	40.891	37.868	63.5	83.31	1.02	2.9	1.45	1	3	1.54
left	2	2	IIIA	3	1	1	1	1	MRM	40	2	6.834	21.296	40.54	1.308	63.45	62.34	61.5	60.08	57.02	46.88	25.41	0.34	3.464	33.787	40.404	19.203	100	100	100	99.83	97.21	82.81	43.56	0.4	22.26	41.35	36.9	41.32	73.12	1.445	3.3	1.32	1.55	3.2	1.31
right	2	1	IIB	2	1	1	1	0	BCS	40	1	17.118	19.448	41.596	1.4	55.15	51.8	50.43	49	47.46	44.35	33.42	10.26	6.524	34.264	41.52	2.566	97.52	95.3	92.77	90	87.42	84.04	67.35	21.97	19.9	42.15	39.2	81.1	97.75	1.877	3.5	1.39	1.99	3.4	1.25
right	4	1	IIIB	2	0	1	0	0	MRM	40	2	10.131	21.33	40.856	1.3	59.22	57.45	56.64	55.82	54.25	50.87	39.3	2.17	4.701	36.03	40.818	9.23	100	99.64	98.92	98.6	96.98	91.98	73.61	3.2	25.374	41.26	37.257	37.58	76.85	1.571	3.4	1.62	1.54	3.1	1.7
left	2	1	IIB	3	0	0	0	0	BCS	40	2	8.798	41.336	41.336	1.3	64.21	54.35	53.24	52.92	52.53	51.81	43.45	6.46	3.846	37.48	41.307	26.693	100	100	100	100	100	99.43	85.27	11.1	23.47	41.68	37.374	48.3	77.4	2.018	2.6	1.21	2	2.31	1.11
right	2	1	IIB	3	1	1	1	0	BCS	40	2	11.222	18.941	39.7	0.87	57.68	55.24	53.35	50.62	47.3	42.07	27	0	5.206	32.97	39.7	4.321	99.54	96.7	94.68	91.76	88.18	81.3	53.2	0	31	40.678	37.921	55.57	84.16	1.218	3.4	1.06	1.2	3.33	1.1
left	2	1	IIB	2	1	1	1	0	MRM	40	2	9.723	20.262	40.93	1.281	58.5	51	50.66	50.4	49.43	47.62	40.12	4.68	4.212	36.843	40.798	18.4	100	100	100	99.8	97.83	94.04	80.15	7.91	20.228	41.532	36.1	35.4	61.3	1.986	3.1	1.2	2.12	3	1.23
right	2	1	IIB	2	1	1	1	0	MRM	40	2	8.612	16.98	40.61	1.021	50.55	47.7	46.35	44.44	40.86	34.62	23.1	1.54	3.746	31.1	40.512	1.731	95.2	93.15	90.68	87.08	80.87	69.93	47.44	3.18	31.587	41.477	39.291	80.35	95.5	1.482	4	1.23	1.45	3.89	1.56
right	1	2	IIIA	2	1	0	0	1	MRM	40	3	16.964	14.875	40.422	0.71	46.48	43.93	41.23	38.56	34.21	27.93	18.65	1.1	7.082	28.355	40.422	1.66	91.41	87.89	83.61	79	71.2	58.44	39.1	1.72	28.873	41.755	39.465	85.6	95.93	0.903	4	1.06	0.97	3.5	1.3
right	3	1	IIIA	2	1	1	1	0	BCS	40	1	7.742	19.031	40.144	1.058	58.2	52.91	51.7	49.83	47.2	41.3	29.14	0.28	3.44	34.126	40.018	10.177	100	100	98.85	96.42	92.18	82.11	58.26	0.16	29.166	40.68	37.133	38.5	73.46	0.594	3.7	1.17	0.67	3.7	1.15
left	2	1	IIB	2	1	1	1	0	BCS	40	2	14.56	13.44	40.622	0.823	40.8	38.8	35.95	33.1	26.32	19.23	8.456	0.87	4.545	29.644	40.622	7.223	100	100	95.45	88.98	75.453	51.398	23.332	1.12	29.654	41.21	35.532	78.23	88.98	1	2.4	0.88	1.1	2.54	0.95
right	3	3	IIIC	3	1	1	1	0	MRM	40	2	17.34	18.237	41.79	0.817	54.37	52.43	50.6	48.58	45.61	38.58	26.42	5.48	8.034	32.842	41.79	2.404	98.72	96.74	94.43	91.6	87.3	75.6	52	10.18	15.338	42.284	36.747	52.18	67.74	0.67	3.3	1.24	0.72	3.41	1.16
right	2	1	IIB	2	1	0	0	0	MRM	40	2	14.32	19.171	40	0.71	61.17	54.84	51.06	47.86	44.8	40.86	31.56	0.01	5.92	32.67	40	2.147	95.86	91.4	88.97	86.24	83.58	80.17	67.28	0.02	23.9	41.177	38.592	71.33	91.97	1.91	3.2	1.22	2.4	2.8	0.99
left	2	1	IIB	2	1	1	1	0	MRM	40	2	37.942	16.683	40.816	0.843	59.36	53.69	48.87	43.42	36.28	28.6	17.63	1.17	16.206	29.299	40.816	2.953	97.99	94.28	89.17	82.53	72.49	57.94	36.58	2.24	6.293	41.116	32.628	31.08	48.24	1.82	2.4	1.2	2.11	2.52	1.06
right	3	3	IIIC	2	1	0	0	1	MRM	40	4	12.326	22.155	41.022	1.321	66	61.52	59.22	57	54	49.2	39.34	6	6.118	35.705	40.93	12.234	100	100	99.62	97.88	94.33	87.61	71.9	11.02	15.202	41.493	36.691	58.13	71.34	2.15	3.36	1.33	2.44	3	1.23
left	2	1	IIB	2	0	1	1	1	BCS	40	2	15.507	16.47	40.061	0.795	58.98	54.47	49.54	43.72	36.16	26.63	14.72	0.08	8.364	26.816	40.052	1.506	95.68	91.34	84.9	76.72	63.56	46.57	25.3	0.1	29.082	40.942	38.746	75.2	92.06	4	3.2	1	4.1	3.12	1.18
left	2	1	IIB	2	0	1	1	1	BCS	40	2	7.212	18.21	42.224	1	55.3	44.83	42.51	39.91	37.21	35.55	32.51	14.32	2.235	38.512	42.264	20.01	100	100	100	100	99.4	96.11	88.55	39.29	23.1	42.12	35.7	31.2	58.3	4	2.4	0.88	14.671	2.9	0.86
left	2	2	IIIA	2	0	1	1	0	MRM	40	1	13.8	12.212	41.223	0.898	40.78	36.52	34	30.51	25.75	19.47	11.21	1.15	5.175	25.198	40.932	1.531	88.24	81.02	76.89	70.28	61.33	46.64	26.14	2.3	27.798	42.255	38.032	55.59	81.46	3	1	1.5	3.15	3	1.1
left	2	1	IIB	2	1	1	1	0	MRM	40	3	12.888	19.037	41.285	2.011	63.37	54.4	51.16	48.01	44.02	37.58	25.31	1.57	5.328	34.284	41.285	14.456	100	100	99.92	98.84	93.98	82.25	54.34	3.37	26.557	42.069	38.438	71.11	85.83	2.5	2.5	1.1	2.6	2.8	1
right	3	1	IIIA	2	1	1	1	0	MRM	40	3	10.23	25.177	40.587	1.695	65.87	64.99	64.99	64.99	64.99	64.57	55.08	2.07	5.814	37.419	40.529	28.947	100	100	100	100	100	99.88	86.62	2.22	26.666	41.761	38.888	74.28	94.25	2.2	2.4	1.2	2.4	3.3	1.2
left	4	2	IIIC	3	1	1	1	0	MRM	40	4	17.199	19.846	40.159	1.33	54.08	52.05	51.96	51.3	49.91	47.08	37.75	0.05	7.701	36.125	40.07	18.717	100	100	100	99.88	98.66	94.18	75.68	0.02	29.046	40.804	37.564	40.34	87.67	1.9	2.5	1	2.2	2.4	1.2
right	1	2	IIIA	3	1	1	1	1	MRM	40	2	19.857	20.183	41.588	0.952	61.6	54.08	51.17	49	47.17	45.1	37	9.64	9.249	33.855	41.588	0.952	93.84	91.23	89.68	88.47	87.23	84.84	73.05	19.73	30.155	41.187	38.246	58.63	91.46	1.5	3.15	1	1.475	3	1.14
left	2	3	IIIC	2	0	1	1	0	MRM	40	1	13.8	12.212	41.223	0.898	40.78	36.52	34	30.51	25.75	19.47	11.21	1.15	5.175	25.198	40.932	1.531	88.24	81.02	76.9	70.28	61.33	46.64	26.14	2.3	27.798	42.255	38.032	55.59	81.46	3.3	3	1.4	3.15	3	1.1
left	2	1	IIB	2	1	0	0	1	BCS	40	3	10.146	19.537	41.9	1.4	47.57	46.75	46.72	46.7	46.33	45.55	42.81	19.75	5.388	38.711	41.9	20.268	100	100	100	100	98.9	96.77	90.3	41.92	33.148	42.69	40.192	87.37	95.71	3.9	2.5	1.2	4.223	2.8	0.95
left	2	1	IIB	2	1	1	1	0	MRM	40	1	6.945	16.236	41.668	1.044	50.81	49.04	47.31	44.07	37.93	30	19.27	3.61	2.442	32.724	41.423	12.29	100	100	99.14	96.11	86.45	70.93	45.23	7.94	12.773	43.36	38.308	65.15	79	2.5	3	1	2.679	2.9	1.16
left	2	1	IIB	2	0	0	0	1	BCS	40	1	9.111	17.47	40.747	1.208	49.53	48.14	47.1	46	44.34	40.4	26.4	0.98	3.01	36	40.747	28.235	100	100	100	100	100	98.77	67.13	1.86	27.835	41.907	38.003	55.74	81.1	1.5	1.6	1.31	1.7	2.75	1.29
right	3	1	IIIA	2	1	0	0	0	BCS	40	1	7.77	19.546	41.746	1.118	55.61	53.55	52.02	50.51	48.8	44.77	31.45	7.52	3.267	36.081	41.485	14.578	100	100	99.85	98.93	98.16	94.23	66.2	13.8	26.055	42.484	38.83	68.7	84.6	2.6	2.9	1.21	2.489	3	1.01
right	2	1	IIB	2	0	1	1	0	MRM	40	1	14.244	24.9	42.562	1.196	67.67	63.63	61.52	59.8	58.1	56.3	51.96	36.82	7.437	38.955	42.562	3.866	99.78	98.8	98.16	97.12	96.2	94.93	89.96	65.5	28.348	42.432	39.642	84.45	94.85	2	3	1	2.157	3.4	1.3
right	1	1	IIA	2	1	0	0	0	MRM	40	2	7.143	22.673	41.002	1.288	64.89	62.63	61.07	59.67	58.32	53.93	39.83	4.31	3.381	36.301	40.965	23.596	100	100	100	100	99.82	94.06	71.7	7.88	24.088	42.21	38.273	60.65	83.21	2.52	3.12	1	2.413	3.3	1.1
right	1	1	IIA	2	0	0	0	1	MRM	40	1	15.36	23.06	42.731	1.332	60.65	58.3	57.54	56.46	55.03	53.25	47.9	28.53	7.065	39.576	42.7	28.39	100	100	100	100	100	99.77	92.7	56.07	33.111	42.63	39.568	80	94.73	2.3	2.8	1.11	2.556	3.1	0.98
right	2	1	IIB	2	0	1	1	0	BCS	40	3	13.494	21.426	41.256	1.085	63.15	57.83	54.39	52	50	47.03	41.9	10.57	6.127	34.954	41.184	3.034	98.48	95.67	93.07	90.48	88.13	83.61	75.61	19.1	34.489	41.83	38.591	66.51	94.46	3.56	3.55	1.05	3.91	3.6	1.11
left	1	2	IIIA	3	1	1	1	0	MRM	40	2	18.147	16.788	41.502	0.92	55.4	47.62	43.43	40.28	37.18	33.28	25.92	5.83	4.262	38	41.44	27.837	100	100	100	100	100	99.77	87.92	20.67	5.116	41.653	31.092	25.2	44.92	2.3	2	0.95	2.255	2.4	1.11
right	1	2	IIIA	2	1	0	0	1	MRM	40	3	34.642	17.017	41.345	1.07	51.31	45.69	43.17	41.18	39.03	36.56	31.75	3.11	13.654	32.475	40.878	2.037	93.48	87.75	86.08	84.25	81.68	78.62	72.27	7.01	30.892	41.313	37.09	36.9	73.64	2	2.5	1.06	2.1	2.33	1.1
left	2	1	IIB	2	0	0	0	1	MRM	40	3	22.01	16.32	41.171	1.109	49.89	43.36	40.35	38.07	36.11	34.19	30.17	5.56	6.178	38.368	41.103	29.807	100	100	100	100	100	99.97	94.6	16.95	19.721	41.259	37.266	52.9	80.9	2.1	2.58	1.1	2.4	2.9	1.2
left	2	1	IIB	2	0	1	1	1	BCS	40	2	15.507	16.47	40.061	0.795	58.98	54.47	49.54	43.72	36.16	26.63	14.72	0.08	8.364	26.816	40.052	1.506	95.68	91.34	84.9	76.72	63.56	46.57	25.3	0.1	29.082	40.942	38.746	75.2	92.06	1.31	3.3	1.28	1.4	3	1.16
right	3	1	IIIA	2	1	1	1	0	BCS	40	3	13.198	18.736	41.297	1.239	55.88	51.02	48.01	46.56	44.63	41.04	31.17	5.77	6.368	31.221	41.219	1.963	93.15	89.53	85.06	82.98	80.06	74.29	56.99	9.85	14.959	41.485	35.968	54.93	71.93	1.06	3	0.99	3.2	3.3	1.1
left	2	1	IIB	2	0	1	1	1	BCS	40	3	18.72	19.116	40.195	1.582	53.2	50.79	49.81	48.79	47.06	43.6	34.1	0.46	7.896	35.949	40.092	13.823	100	100	99.63	99.27	97.32	91.37	71.98	0.38	12.576	40.962	35.669	42.69	64.51	3.98	2.88	0.98	4.21	2.9	0.9
right	2	1	IIB	2	1	0	0	1	BCS	40	2	15.752	16.162	40.518	0.586	59.67	55.23	48.14	40.73	33.25	25.27	14.8	1.29	8.296	25.778	40.49	1.945	95.43	89.71	80.44	69.34	57.04	43.74	25.05	1.75	23.641	41.349	38.76	78.37	88.33	2.78	2.54	1.18	2.6	2.8	1.12
right	2	1	IIB	2	1	1	1	0	BCS	40	2	10.248	18.829	41.963	0.783	54.65	50.08	48.57	46.35	43.55	39.94	34.01	13.92	4.294	34.17	41.959	3.036	97.93	94.53	92.04	88.26	83.97	78.57	71.51	29.86	31.934	42.908	39.674	75.42	91.12	1.6	1.8	1.32	1.7	2.82	1.3
left	3	3	IIIC	2	0	0	0	1	MRM	40	2	9.258	14.919	39.612	1.072	42.33	40.43	39.79	39.19	37.75	33.31	20.44	0	2.668	35.149	39.612	21.647	100	100	100	100	98.88	93.5	59	0	16.462	40.952	37.442	54.81	72.07	2.1	3.25	1.25	2.15	3.4	1.3
right	2	1	IIB	2	1	1	0	0	BCS	40	4	16.694	23.812	41.07	1.451	64.72	63.91	63.25	62.16	60.23	56.28	45.79	4.5	9.242	36.235	40.968	11.172	100	100	99.81	98.4	96.05	90.68	74.47	7.02	18.576	40.035	34.87	23.53	65.5	3.5	3.2	0.9	3.9	3.6	1.1
left	2	1	IIB	2	0	1	1	0	BCS	40	2	4.692	21.28	40.209	1.414	59.12	58.06	57.67	57.2	55.77	51.36	35.23	0.29	2.18	35.273	40.117	17.953	100	100	100	99.82	98.35	91.9	64.4	0.21	22.024	41.21	36.624	37.33	67.58	2.15	2.36	1.05	2.25	2.42	1.1
left	1	2	IIIA	2	0	1	1	0	MRM	40	4	11.46	15.063	40.661	1.278	42.75	40.03	39.06	38.14	36.66	32.97	21.9	1.53	3.42	35.843	40.661	26.06	100	100	100	100	100	96.61	64.14	3.73	25.2	40.741	37.253	34.85	78.84	2.68	3.15	1.46	2.5	3.2	1.02
left	2	1	IIB	2	0	1	1	1	MRM	40	2	97.79	14.806	40.99	0.463	47.71	43.09	40.3	37.58	34.15	29.32	21.7	3.35	32.872	33.141	40.99	1.336	97.21	94.9	93.4	91.2	87.51	78.45	59.33	8.81	17.335	40.52	34.626	18.83	55.5	3.12	2.6	1.23	3.5	2.5	1
right	2	2	IIIA	3	1	0	0	0	MRM	40	1	3.86	16.037	41.178	1.119	46.76	43.99	42.85	41.4	38.76	32.75	24	4.73	1.224	35.574	41.096	20.593	100	100	100	100	96.24	86.19	64.67	10.83	21.651	42.033	39.411	87.94	96.58	3.23	2.45	1.11	3.32	2.33	1.16
left	4	0	IIIB	3	0	0	0	0	MRM	40	1	10.602	16.73	41.817	0.756	45.72	44.16	42.79	41.82	40.88	39.66	34.07	4.69	3.198	37.749	41.63	30.269	100	100	100	100	100	100	92.42	11.68	29.276	42.209	37.536	44.84	77.35	1.68	3.46	1.35	1.8	3.5	1.4
left	4	3	IIIC	3	1	1	1	1	MRM	40	1	40.982	9.625	42.425	0.788	29.48	24.55	22.26	20.6	19.09	17.65	14.98	6.3	7.918	26.64	41.919	1.378	83.83	75.36	69.93	66.1	62.24	59.01	50.51	18.09	18.625	42.285	37.08	39.23	72.5	1.65	3.4	1	1.4	3.4	1
left	2	1	IIB	2	0	1	1	0	MRM	40	1	7.32	17.406	42.382	1.013	55.42	45.87	42.16	39.66	37.83	35.87	33.07	14.78	2.324	38.439	42.264	19.591	100	100	100	99.91	99.4	95.78	88.66	39.29	20.1	42.021	35.705	27.87	54.42	3.88	2	0.99	5.026	2.8	0.99
left	2	1	IIB	2	0	1	1	0	BCS	40	3	17.502	16.301	41.379	1.039	46.2	43.39	42.14	41.09	39.83	36.39	25.31	6.12	6.664	33.948	41.317	2.282	98.17	95.96	94.91	92.84	90.8	83.9	58.26	13.34	9.702	41.641	35.483	51.54	71.86	3.02	1.22	0.96	3.11	2.42	0.93
right	2	2	IIIA	2	1	1	1	0	MRM	40	1	25.14	13.406	42.2	0.626	48.47	44.04	39.22	33.28	26.87	20.29	12.84	4.48	11.703	24.281	42.2	1.043	89.63	83.18	76.28	65.14	52.2	38.77	24.05	7.83	12.199	42.742	38.512	66.74	88.36	1.1	3.3	1.5	1.2	3.2	1
right	2	1	IIB	2	0	1	1	1	BCS	40	2	31.178	16.996	40.039	1.668	50.38	45.95	44.14	42.17	40.14	36.13	28.14	0.01	12.972	34.036	40.013	8.671	100	99.75	97.96	94.58	90.44	81.48	63.67	0.01	27.436	40.63	36.5	32.3	60	2.3	3.1	1.21	2	3	1.2
right	2	1	IIB	2	1	1	1	0	BCS	40	1	14.958	16.024	40.325	0.737	48.53	45.99	44.02	41.97	39.42	33.79	21.92	0.37	6.654	29.324	40.303	1.233	90.25	87.59	84.96	81.87	77.46	67.78	43.69	0.43	18.391	41.613	36.03	19.45	55	2.13	2.52	1.15	2.3	2.52	1.05
right	2	1	IIB	2	0	1	1	1	BCS	40	1	9.606	19.524	41.343	1.8	60.8	51.78	48.58	46.71	45.42	43.75	36.05	5.86	3.272	37.134	40.945	26.43	100	100	100	100	100	98.9	81.17	11.23	31.928	42.188	37.526	40.6	77.61	2.56	2.22	1.24	2.6	2.4	1.112
right	2	1	IIB	2	1	1	1	1	MRM	40	2	8.221	23.968	41.967	1.415	67.74	61.54	60.09	58.72	57.5	55.31	48.88	20.98	4.173	37.913	41.959	15.771	100	100	100	98.95	97.56	94.44	84.26	36.22	30.563	42.15	38.874	70	87.6	3.45	3.15	1.2	3.62	3.1	1.5
left	3	1	IIIA	2	0	0	0	1	MRM	40	1	8.704	14.896	40.131	1.298	43.78	42.56	41.79	40.3	36.45	30.29	17.08	0.07	3.1	32.451	39.868	10.065	100	100	99.32	96.03	88.03	73.4	40.65	0	19.787	41.215	36.818	38.41	68.75	3.66	2.31	1.28	3.55	3.36	1.41
left	2	1	IIB	2	0	1	1	0	BCS	40	1	8.848	15.062	39.993	1.051	42.11	41.43	40.83	40.37	39.61	36.31	22.49	0.01	2.976	34.811	39.861	22.38	100	100	100	100	99.13	91.92	56.42	0	16.018	41.635	32.375	38.56	51.66	3.12	2.14	1.58	3.2	2.5	1.53
left	2	1	IIB	2	0	1	1	0	BCS	40	4	10.63	16.761	40.605	0.854	48.81	46.39	44.96	43.02	40.39	36.97	27.43	1.83	3.814	33.541	40.605	4.765	99.78	96.67	93.29	89.56	85.46	81.23	66.94	3.87	22.396	41.34	38.541	67.77	88.16	3.18	2.65	1.15	3.2	2.4	1.2
left	2	2	IIIA	2	1	1	1	0	MRM	40	2	9.48	17.316	40.264	1.084	52.71	49.57	47.84	46.07	42.75	36.37	23.55	0.06	3.526	33.858	39.924	15.924	100	100	100	99.15	94.64	81.49	50.31	0	24.6	41.324	38	58.94	82.7	3.58	2.48	1.35	3.9	2.8	1.1
right	2	1	IIB	2	0	0	0	1	SSM	40	2	16.966	18.85	40.579	1.039	55.99	54.5	53.88	52.14	48	38.65	23.41	1.36	7.994	33.12	40.684	12.471	100	100	99.76	97.23	91.55	74.75	44.15	2.34	32.405	41.063	38.583	66.4	96.2	3.5	2.65	1.31	3.15	3	1.21
left	2	1	IIB	2	1	0	0	0	SSM	40	1	22.55	13.414	41.008	1.295	42.28	38.99	36.53	33.96	29.71	23.88	15.45	2.38	8.156	28.627	40.953	1.374	94.4	90.84	85.95	80.48	71.37	57.2	36.26	4.62	30.663	41.419	38.488	67.88	91.8	1.2	2.96	1.25	0.96	3	1.3
left	2	1	IIB	2	1	1	1	0	BCS	40	1	9.471	21	42	1.192	56.52	53.66	52.25	51.45	50.56	49.44	43.35	20.08	4.008	38.771	41.969	29.706	100	100	100	100	100	99.9	90.17	40.81	28.962	42.36	39.52	86.05	98.84	2.36	3.84	1.5	2.314	3.7	1.36
left	3	1	IIIA	2	1	1	1	0	MRM	40	1	6.777	19.857	41.99	0.798	55.16	52.62	51.35	50.13	48.61	45.88	39.04	13.41	2.664	37.423	41.863	8.977	100	99.55	99.1	98.46	97.11	94.86	84.44	27.72	30.682	42.344	37.87	49.3	79	2.9	3.4	1.5	2.846	3.7	1.62
left	3	1	IIIA	2	1	1	1	0	MRM	40	3	17.229	15.818	41	0.931	49.07	42.77	39.37	36.81	34.71	32.42	28.97	5.76	5.19	37.285	40.981	13.776	100	100	99.87	99.31	98.03	93.66	84.41	15.86	20.321	41.977	38.479	73.62	90.46	1.11	2.99	1.12	0.999	3.2	1.25
right	2	1	IIB	2	1	1	1	1	BCS	40	2	7.088	19.096	39.719	0.994	55.66	54.8	53.34	51.45	49.14	43.82	28.75	0	2.863	34.814	39.59	12.118	100	100	98.92	97.42	95.77	89.52	62.73	0	25	40.592	36.629	36.09	70.73	2.57	2.86	1.05	2.89	2.93	1.15
left	3	2	IIIA	2	1	1	1	0	MRM	40	2	9.518	19.691	42.177	0.686	51.73	49.82	49.13	48.64	47.98	45.94	39.9	18.04	3.828	37.645	42.132	7.173	100	99.69	98.63	97.75	96.63	92.91	84.16	38.92	2.785	42.685	31.77	46.31	57.66	1.7	1.7	1.2	1.7	2.77	1.3
right	2	1	IIB	3	0	1	1	0	BCS	40	2	8.298	17.93	40.618	0.938	60.55	57.5	55.51	51.68	42.91	29.03	13.38	0.2	4.038	29.658	40.507	7.495	100	99.37	96.97	90.94	78.65	52.64	22.82	0.61	16.697	42.565	38.282	68.04	79.04	2	3.5	1.1	2.15	3.4	1.3
right	2	2	IIIA	3	1	1	1	0	MRM	40	2	13.74	20.017	40.189	0.695	61.19	58.91	56.67	53.84	50.51	44.72	27.9	0.09	7.041	32.833	40.043	6.528	100	98.66	96.2	92.31	87.42	78.77	49.13	0.06	26.429	41.04	38.657	74.63	89.94	3.51	3.3	1.2	3.9	3.6	1.1
left	2	2	IIIA	2	1	1	1	0	MRM	40	2	16.704	17.136	40.855	0.847	54.4	48.69	45.2	42.68	40.19	35.84	24.9	2.96	5.642	35.005	40.807	7.712	100	99.61	98.16	96.58	94.74	89	64.19	6.14	19.155	41.4	36.418	41.13	66.93	4	2.8	1.11	5.11	2.7	0.96
right	2	1	IIB	2	0	1	0	0	MRM	40	2	13.542	17.284	40.67	1.027	55.97	55.49	53.45	49.47	41.45	30.54	16.06	0.68	6.702	30.125	40.449	8.836	100	99.81	96.93	91.2	77.26	56.45	28.67	0.73	17.048	42.092	36.263	39.9	62.06	3.2	2.62	1.5	3.2	2.5	1.53
